# Supplementary material for: Molecular Marker-Based Identification of Resistance to Bipolaris sorokiniana in Kazakh and Global Wheat Germplasm
Source: Biology (Basel). 2026 Jan 28;15(3):244. doi: 10.3390/biology15030244 (PMC12897019; doi:10.3390/biology15030244)
Supplement: Supplementary file 1 [file biology-15-00244-s001.zip]

Archive with 7 entries (7 files):
- Supplementary Table S4.pdf
- Supplementary Figure S1.pdf
- Supplementary Figure S2.pdf
- Supplementary Figure S3.pdf
- Supplementary Table S1.pdf
- Supplementary Table S2.pdf
- Supplementary Table S3.pdf
